# Supplementary material for: α-Lipoic Acid Derivatives as Allosteric Modulators for Targeting AMPA-Type Glutamate Receptors’ Gating Modules
Source: Cells. 2022 Nov 15;11(22):3608. doi: 10.3390/cells11223608 (PMC9688225; doi:10.3390/cells11223608)
Supplement: Supplementary file 1 [file cells-11-03608-s001.zip]

Archive with 1 entries (1 files):
- cells-2035724-supplementary.pdf
